# Supplementary material for: Posterior Cruciate Ligament reconstruction with peroneus longus tendon graft: 2-Years follow-up
Source: Ann Med Surg (Lond). 2019 May 31;43:38–43. doi: 10.1016/j.amsu.2019.05.009 (PMC6551477; doi:10.1016/j.amsu.2019.05.009)
Supplement: Multimedia component 1 [file mmc1.xml]

<?xml version="1.0" encoding="utf-8" standalone="no"?>
<data>
  <datasets>
    <author>doktergustomrhatomy@yahoo.com;gustom_slo@yahoo.co.uk</author>
    <type>0</type>
    <dataset>
      <value>4</value>
      <reason>Data will be made available on request</reason>
      <comments />
    </dataset>
  </datasets>
</data>
